# Supplementary material for: The C-Terminal Domain of Staphylococcus aureus Zinc Transport Protein AdcA Binds Plasminogen and Factor H In Vitro
Source: Pathogens. 2022 Feb 12;11(2):240. doi: 10.3390/pathogens11020240 (PMC8878332; doi:10.3390/pathogens11020240)
Supplement: Supplementary file 1 [file pathogens-11-00240-s001.zip]

Archive with 1 entries (1 files):
- pathogens-1544789-supplementary.pdf
